# Supplementary material for: Distinct cognitive effects and underlying transcriptome changes upon inhibition of individual miRNAs in hippocampal neurons
Source: Sci Rep. 2016 Jan 27;6:19879. doi: 10.1038/srep19879 (PMC4728481; doi:10.1038/srep19879)
Supplement: Supplementary Table S1 [file srep19879-s2.xls]

## Sheet: Sup. Table S1
Significantly up-regulated validated target genes for miR-124 after miR-124sp injection
Lamc1
Fry
Ahr
Srebf2
Nfic
Reep1
Frmd8
Zdhhc5
Myo1d
Soga1
Samd5
Zfp536
Akap9
Cntnap2
Entpd7
Kcnh2
Dclk1
Dusp4
Aak1
Leprotl1
Nr4a1
Gad1
Fam135b
Herc1
Slc24a2
Atrn
Lingo3
Kcna1
Klhl42
Arfgef2
Plekhm3
Abcg1
Grin2b
Nfasc
Atp1a1
Ttll7
Rock2
Rph3a
Sv2a
Slc12a2
Mast4
Lgi3
D10Bwg1379e
Sacs
Gpr158
Tmem132b
Tubb4a
Ugt8a
Plxna2
Kcna6
Zfpm2
Lrrc8b
Fat3
Egr1
Tanc2
Pdzd2
Slc12a5
Unc5b
Cntnap4
Nefh
Erf
Magi2
Nrgn
Snrnp200
Rcor1
Xkr6
E330009J07Rik
Osbpl1a
Hnrnpa0
Vps13b
Apc2
Tnks
Sos1
Mical2
Rab3gap2
Nol6
Strn
Sorl1
Map1b
Cbx4
Ankrd34a
Irf2bp2
Ddx3x
Tulp4
Kcnd2
Klf9
Usp2
Glg1
Bcl11b
Akap6
Syngr1
Plbd2
Limch1
Lynx1
Tspyl1
Aars
Nfatc3
Mvp
Atp2b1
Cep170
Cd47
Afap1
Lrrc8c
Clip3
Zbtb7a
Bmpr2
Cpd
Jakmip1
Myh10
Zyg11b
Ppp2r1a
Tmem245
Hnrnpul2
Sf3a2
Gsk3b
Tspyl4
Igf2r
Rgs7bp
Usp9x
Zdhhc8
Nbea
Rps6ka3
Med14
Frrs1l
Gpr6
Scamp5
Atmin
Dst
Tmem57
Hspa4
Ror1
Peg3
Bai1
Slc24a2
Cep350
Lmbrd1
Efcab14
Atp9a
Insr
Lmnb1
Gpr26
Spock2
Chd2
Elmo1
Ppp3ca
Cd93
Got1
Raph1
Slc7a14
Heg1
Fscn1
9330159F19Rik
Tuba4a
Kcnj3
Lnpep
Tcf4
Kcnk9
Fndc5
Ankrd12
Arsb
Nap1l3
