# Supplementary material for: Distinct cognitive effects and underlying transcriptome changes upon inhibition of individual miRNAs in hippocampal neurons
Source: Sci Rep. 2016 Jan 27;6:19879. doi: 10.1038/srep19879 (PMC4728481; doi:10.1038/srep19879)
Supplement: Supplementary Table S2 [file srep19879-s3.xls]

## Sheet: Content
Content
Sup. Table S2A	Significantly altered canonical pathways identified in RNA-sequencing data, after separate inhibitions of miR-124, miR-9 and miR-34.
Sup. Table S2B	Significantly altered upstream regulators identified in RNA-sequencing data, after separate inhibitions of miR-124, miR-9 and miR-34.
Sup. Table S2C	Significantly altered diseases and bio functions identified in RNA-sequencing data, after separate inhibitions of miR-124, miR-9 and miR-34.

## Sheet: Sup. Table S2A
Significantly altered canonical pathways identified in RNA-sequencing data, after separate inhibitions of miR-124, miR-9 and miR-34.
0.167	-log10(p-value)		13.544
Canonical Pathway	miR-124-sp	miR-9-sp	miR-34-sp
Oxidative Phosphorylation	13.3772
Mitochondrial Dysfunction	9.19058
EIF2 Signaling	8.32843
Protein Ubiquitination Pathway	2.59025	0.366092	0.964403
Glutathione-mediated Detoxification	2.9094		1.13853
Stearate Biosynthesis I (Animals)	1.97738
Systemic Lupus Erythematosus Signaling	1.40286	0.654346	0.390095
Î³-linolenate Biosynthesis II (Animals)	3.24968
Synaptic Long Term Depression	0	0.612506	2.59347
Neuropathic Pain Signaling In Dorsal Horn Neurons	0.497567	0.689488	1.93737
GPCR-Med. Integr. of Enteroendocr. Sign. Exemp. by an L Cell	0	2.16132
Fatty Acid Î²-oxidation I	2.82312
Cellular Effects of Sildenafil (Viagra)	0.488307	0.728574	0.4552
Estrogen-mediated S-phase Entry	0		2.7154
Calcium Signaling	1.92037		0.783117
Regulation of eIF4 and p70S6K Signaling	2.60447
Notch Signaling	0.295404		0.895892
Tyrosine Biosynthesis IV	0.832365
P2Y Purigenic Receptor Signaling Pathway	0	1.57472
Maturity Onset Diabetes of Young (MODY) Signaling	0.408345		1.1827
Cytotoxic T Lymphocyte-mediated Apoptosis of Target Cells	0.594866		1.06252
Antigen Presentation Pathway	0.594866		1.06252
Caveolar-mediated Endocytosis Signaling	0	0.901552	0.612499
Synaptic Long Term Potentiation	0.687383	0.622487	0.963834
Allograft Rejection Signaling	0.351534		1.13853
Dopamine-DARPP32 Feedback in cAMP Signaling	0.881013	0.519193	0.276821
CREB Signaling in Neurons	0.445778	0.501367	0.736179
Amyotrophic Lateral Sclerosis Signaling	0.307801		1.90054
Cardiac Î²-adrenergic Signaling	0.515466		0.362718
Cardiac Hypertrophy Signaling	0.310962	0.453516	0.648184
Dendritic Cell Maturation	0	0.708489	0.437416
Relaxin Signaling	0	0.593403	0.338063
Nitric Oxide Signaling in the Cardiovascular System	0		0.431731
Reelin Signaling in Neurons	0	0.788392
Phenylalanine Degradation I (Aerobic)	0.564485
Complement System	0.263312
Calcium Transport I	1.94925
Sperm Motility	0.275232	0.708489	0.437416
Aryl Hydrocarbon Receptor Signaling	0		1.93737
Glutamate Receptor Signaling	0.459008		1.46402
Nur77 Signaling in T Lymphocytes	1.87197
DNA Double-Strand Break Repair by Homologous Recombination	0.797433
Serotonin Receptor Signaling	0.70645		0.733874
Communication between Innate and Adaptive Immune Cells	0		1.09872
LPS/IL-1 Mediated Inhibition of RXR Function	1.17592		0.322938
Wnt/Ca+ pathway	0.669944	1.11621
mTOR Signaling	1.76148
Sonic Hedgehog Signaling	1.13332
G Beta Gamma Signaling	0
Creatine-phosphate Biosynthesis	1.66511
Gap Junction Signaling	0	0.546022	0.819373
OX40 Signaling Pathway	0		0.998734
Phospholipases	0.470853	1.15612
GPCR-Mediated Nutrient Sensing in Enteroendocrine Cells	0	0.850192
Graft-versus-Host Disease Signaling	0.408345		1.1827
Autoimmune Thyroid Disease Signaling	0.408345		1.1827
Cell Cycle: G1/S Checkpoint Regulation	0		1.57459
Corticotropin Releasing Hormone Signaling	0.532751		1.03541
Leptin Signaling in Obesity	0	0.831461
Dopamine Receptor Signaling	0.84421
CNTF Signaling	0.438031
Circadian Rhythm Signaling	0.387737	1.11621
14-3-3-mediated Signaling	0	0.643389
Nucleotide Excision Repair Pathway	1.50143
Dermatan Sulfate Degradation (Metazoa)	1.49903
Chondroitin Sulfate Degradation (Metazoa)	1.49903
Glutathione Redox Reactions I	0.351534		1.13853
GADD45 Signaling	0.351534		1.13853
Bladder Cancer Signaling	0		1.48483
ERK5 Signaling	0
Protein Kinase A Signaling	0.486411	0.316276	0
CTLA4 Signaling in Cytotoxic T Lymphocytes	0		0.602454
Antiproliferative Role of Somatostatin Receptor 2	0		0.592707
Dermatan Sulfate Biosynthesis (Late Stages)	0.773907
Axonal Guidance Signaling	0.696632	0.257525
Hypoxia Signaling in the Cardiovascular System	0.681775
Glycolysis I	0.416636		0.970349
Human Embryonic Stem Cell Pluripotency	0.471743		0.415351
Ovarian Cancer Signaling	0.471743		0.415351
Estrogen Biosynthesis	1.36403
GABA Receptor Signaling	1.36006
Fatty Acid Activation	1.34777
Inhibition of Matrix Metalloproteases	0.594866
Gustation Pathway	0
Molecular Mechanisms of Cancer	0.510117		0.390337
Androgen Signaling	0.379819		0.394956
Eicosanoid Signaling	1.20831
PI3K/AKT Signaling	0		0.371519
Neuroprotective Role of THOP1 in Alzheimer's Disease	0		0.764184
Acyl-CoA Hydrolysis	0.21096
Sphingosine-1-phosphate Signaling	0	0.689488
Interferon Signaling	0		1.1827
Cdc42 Signaling	0		0.516256
PPARÎ±/RXRÎ± Activation	0.398729	0.515543
phagosome formation	0	0.880165
Chronic Myeloid Leukemia Signaling	0		1.16762
phagosome maturation	0.340038		0.385324
Oleate Biosynthesis II (Animals)	1.15402
Tryptophan Degradation III (Eukaryotic)	1.15402
Glutaryl-CoA Degradation	1.15402
Methylglyoxal Degradation III	1.15402
Melanoma Signaling	0		0.733874
Virus Entry via Endocytic Pathways	0		0.501558
Glioma Signaling	0		1.12878
p70S6K Signaling	0	0.665666
Parkinson's Signaling	0.351534
Chondroitin Sulfate Biosynthesis (Late Stages)	0.572852
Colorectal Cancer Metastasis Signaling	0		0.246601
ErbB2-ErbB3 Signaling	0		0.705947
Melatonin Signaling	0	0.831461
Retinoate Biosynthesis I	1.0613
Extrinsic Prothrombin Activation Pathway
Ephrin Receptor Signaling	0.822212
Tight Junction Signaling	0
Endometrial Cancer Signaling	0		0.680084
Role of Macrophages, Fibroblasts and Endothelial Cells in Rheumatoid Arthritis	0	0.430911	0.607093
Basal Cell Carcinoma Signaling	1.03566
Glioblastoma Multiforme Signaling	0	0.648824	0.385324
Role of Oct4 in Mammalian Embryonic Stem Cell Pluripotency	1.03409
Huntington's Disease Signaling	0.450161
Pancreatic Adenocarcinoma Signaling	0		0.461385
Regulation of the Epithelial-Mesenchymal Transition Pathway	0.346958		0.330378
Adipogenesis pathway	0	0.643389	0.380639
Mitochondrial L-carnitine Shuttle Pathway	0.998724
p53 Signaling	0		0.449146
Heparan Sulfate Biosynthesis (Late Stages)	0.470853
Bile Acid Biosynthesis, Neutral Pathway	0.975815
PXR/RXR Activation	0
Role of NFAT in Cardiac Hypertrophy	0	0.478064
GM-CSF Signaling	0		0.633555
HGF Signaling	0		0.431731
IGF-1 Signaling	0
Non-Small Cell Lung Cancer Signaling	0		0.62286
Dermatan Sulfate Biosynthesis	0.42721
Chondroitin Sulfate Biosynthesis	0.42721
Small Cell Lung Cancer Signaling	0		0.612499
DNA damage-induced 14-3-3Ïƒ Signaling	0
G Protein Signaling Mediated by Tubby	0.330995
GDNF Family Ligand-Receptor Interactions	0	0.901552
Cell Cycle Regulation by BTG Family Proteins	0		0.895892
B Cell Receptor Signaling	0.556658
HER-2 Signaling in Breast Cancer	0		0.592707
Cyclins and Cell Cycle Regulation	0.28284		0.592707
Dopamine Degradation	0.870973
Intrinsic Prothrombin Activation Pathway	0
Pyrimidine Deoxyribonucleotides De Novo Biosynthesis I	0
Antioxidant Action of Vitamin C	0	0.859921
Noradrenaline and Adrenaline Degradation	0.857948
Acute Myeloid Leukemia Signaling	0		0.574051
Amyloid Processing	0
Estrogen-Dependent Breast Cancer Signaling	0		0.565114
Guanine and Guanosine Salvage I	0.832365
Adenine and Adenosine Salvage III	0.832365
Glutamate Degradation II	0.832365
L-cysteine Degradation I	0.832365
Tetrahydrobiopterin Biosynthesis II	0.832365
Tetrahydrobiopterin Biosynthesis I	0.832365
Lysine Degradation II	0.832365
Retinoate Biosynthesis II	0.832365
Fatty Acid Biosynthesis Initiation II	0.832365
Aspartate Biosynthesis	0.832365
Palmitate Biosynthesis I (Animals)	0.832365
Glutamate Removal from Folates	0.832365
Calcium-induced T Lymphocyte Apoptosis	0.822034
eNOS Signaling	0
Cholesterol Biosynthesis I	0
Cholesterol Biosynthesis III (via Desmosterol)	0
Coagulation System
Cholesterol Biosynthesis II (via 24,25-dihydrolanosterol)	0
Cleavage and Polyadenylation of Pre-mRNA
Crosstalk between Dendritic Cells and Natural Killer Cells	0		0.815015
Heparan Sulfate Biosynthesis	0.351982
UVA-Induced MAPK Signaling	0	0.813627
GÎ±i Signaling	0		0.380639
Myc Mediated Apoptosis Signaling	0
D-myo-inositol (3,4,5,6)-tetrakisphosphate Biosynthesis	0.275232
D-myo-inositol (1,4,5,6)-Tetrakisphosphate Biosynthesis	0.275232
Phosphatidylethanolamine Biosynthesis II	0.797433
Sucrose Degradation V (Mammalian)	0.797433
Ubiquinol-10 Biosynthesis (Eukaryotic)	0.797433
Prostanoid Biosynthesis	0.797433
Thyroid Cancer Signaling	0		0.797274
Phototransduction Pathway	0.263793
G-Protein Coupled Receptor Signaling	0		0.506548
Type II Diabetes Mellitus Signaling	0.367029		0.426161
Thrombin Signaling	0	0.519193
Paxillin Signaling	0	0.764785
T Helper Cell Differentiation	0		0.764184
Polyamine Regulation in Colon Cancer	0.76392
FGF Signaling	0		0.523882
Epithelial Adherens Junction Signaling	0.321545
Role of NFAT in Regulation of the Immune Response	0
Actin Cytoskeleton Signaling	0		0.742632
Mitotic Roles of Polo-Like Kinase	0.742047
Prostate Cancer Signaling	0		0.49447
Regulation of Cellular Mechanics by Calpain Protease	0		0.705947
Natural Killer Cell Signaling	0
IL-22 Signaling	0
Hepatic Fibrosis / Hepatic Stellate Cell Activation	0.321545		0.380639
Neuregulin Signaling	0		0.487547
Wnt/Î²-catenin Signaling	0		0.33419
Atherosclerosis Signaling	0.685645
NGF Signaling	0.680548
Role of BRCA1 in DNA Damage Response	0		0.680084
NF-ÎºB Signaling	0		0.330378
GÎ±q Signaling	0		0.330378
PI3K Signaling in B Lymphocytes	0	0.677372
Role of NANOG in Mammalian Embryonic Stem Cell Pluripotency	0.399289
Tumoricidal Function of Hepatic Natural Killer Cells	0.672966
Serotonin Degradation	0.669944
Phenylalanine Degradation IV (Mammalian, via Side Chain)	0.664153
Histamine Degradation	0.664153
Leucine Degradation I	0.664153
Role of Pattern Recognition Receptors in Recognition of Bacteria and Viruses	0
TR/RXR Activation	0
Superpathway of Cholesterol Biosynthesis	0
tRNA Splicing	0
FcÎ³ Receptor-mediated Phagocytosis in Macrophages and Monocytes	0
Xenobiotic Metabolism Signaling	0.395813		0.222745
Factors Promoting Cardiogenesis in Vertebrates	0.305711
Î±-Adrenergic Signaling	0
Ethanol Degradation II	0.594866
Ceramide Signaling	0
LXR/RXR Activation	0.323107
Assembly of RNA Polymerase II Complex	0.572852
ERK/MAPK Signaling	0
Aldosterone Signaling in Epithelial Cells	0	0.570996
Trans, trans-farnesyl Diphosphate Biosynthesis	0.564485
Glutamate Dependent Acid Resistance	0.564485
L-carnitine Biosynthesis	0.564485
Glutamate Degradation III (via 4-aminobutyrate)	0.564485
Fatty Acid Î²-oxidation III (Unsaturated, Odd Number)	0.564485
UDP-N-acetyl-D-glucosamine Biosynthesis II	0.564485
Airway Pathology in Chronic Obstructive Pulmonary Disease	0.564485
Endothelin-1 Signaling	0	0.562452
Telomere Extension by Telomerase	0.56017
Retinol Biosynthesis	0.56017
Putrescine Degradation III	0.56017
NRF2-mediated Oxidative Stress Response	0		0.276821
Type I Diabetes Mellitus Signaling	0		0.539726
IL-8 Signaling	0		0.273878
Melanocyte Development and Pigmentation Signaling	0.280013
Mouse Embryonic Stem Cell Pluripotency	0.280013
nNOS Signaling in Neurons	0.522155
IL-1 Signaling	0
Telomerase Signaling	0
Phospholipase C Signaling	0.503266
TGF-Î² Signaling	0.50003
Integrin Signaling	0	0.497925
TREM1 Signaling	0
FcÎ³RIIB Signaling in B Lymphocytes	0
p38 MAPK Signaling	0		0.487547
D-myo-inositol-5-phosphate Metabolism	0
Role of PKR in Interferon Induction and Antiviral Response	0
Acetone Degradation I (to Methylglyoxal)	0.476701
CDK5 Signaling	0.471743
Oncostatin M Signaling	0.468295
Inhibition of Angiogenesis by TSP1	0
3-phosphoinositide Degradation	0
GÎ±s Signaling	0
Docosahexaenoic Acid (DHA) Signaling	0
Role of PI3K/AKT Signaling in the Pathogenesis of Influenza	0
Insulin Receptor Signaling	0
Role of Wnt/GSK-3Î² Signaling in the Pathogenesis of Influenza	0.42721
IL-12 Signaling and Production in Macrophages	0		0.426161
Estrogen Receptor Signaling	0.423602
Folate Transformations I	0.420637
Heme Biosynthesis from Uroporphyrinogen-III I	0.420637
Thioredoxin Pathway	0.420637
Histidine Degradation VI	0.420637
Melatonin Degradation II	0.420637
Molybdenum Cofactor Biosynthesis	0.420637
NADH Repair	0.420637
Embryonic Stem Cell Differentiation into Cardiac Lineages	0.420637
Aspartate Degradation II	0.420637
Assembly of RNA Polymerase I Complex	0.420637
Pregnenolone Biosynthesis	0.420637
UDP-N-acetyl-D-galactosamine Biosynthesis II	0.420637
Glycine Cleavage Complex	0.420637
Cell Cycle: G2/M DNA Damage Checkpoint Regulation	0
Role of IL-17F in Allergic Inflammatory Airway Diseases	0.416636
Gluconeogenesis I	0.416636
Actin Nucleation by ARP-WASP Complex	0.415768
Hereditary Breast Cancer Signaling	0		0.415351
Tryptophan Degradation X (Mammalian, via Tryptamine)	0.408345
Netrin Signaling	0
3-phosphoinositide Biosynthesis	0
Regulation of Actin-based Motility by Rho	0.38638
IL-17A Signaling in Airway Cells	0
STAT3 Pathway	0.372223
Antiproliferative Role of TOB in T Cell Signaling	0.371165
IL-10 Signaling	0
PTEN Signaling	0		0.358432
autophagy	0.351982
UVB-Induced MAPK Signaling	0
IL-4 Signaling	0
IL-2 Signaling	0
nNOS Signaling in Skeletal Muscle Cells	0.351534
CXCR4 Signaling	0
Semaphorin Signaling in Neurons	0
Lymphotoxin Î² Receptor Signaling	0
CCR5 Signaling in Macrophages	0
EGF Signaling	0
TWEAK Signaling	0.330995
Mevalonate Pathway I	0.32704
Assembly of RNA Polymerase III Complex	0.32704
FLT3 Signaling in Hematopoietic Progenitor Cells	0
AMPK Signaling	0
ILK Signaling	0		0.315731
Role of Osteoblasts, Osteoclasts and Chondrocytes in Rheumatoid Arthritis	0
Angiopoietin Signaling	0
ErbB4 Signaling	0
IL-15 Signaling	0
D-myo-inositol (1,4,5)-Trisphosphate Biosynthesis	0.303788
Triacylglycerol Degradation	0.303788
Superpathway of Inositol Phosphate Compounds	0
Role of MAPK Signaling in the Pathogenesis of Influenza	0
Erythropoietin Signaling	0
Superpathway of Melatonin Degradation	0.295404
IL-17 Signaling	0
JAK/Stat Signaling	0
PCP pathway	0.290116
Sertoli Cell-Sertoli Cell Junction Signaling	0
VEGF Family Ligand-Receptor Interactions	0
FXR/RXR Activation	0
IL-3 Signaling	0
Clathrin-mediated Endocytosis Signaling	0		0.268115
Production of Nitric Oxide and Reactive Oxygen Species in Macrophages	0.267673
Ephrin A Signaling	0.263369
Renal Cell Carcinoma Signaling	0
Cardiomyocyte Differentiation via BMP Receptors	0.260578
Heme Biosynthesis II	0.260578
Oxidative Ethanol Degradation III	0.260578
Superpathway of Geranylgeranyldiphosphate Biosynthesis I (via Mevalonate)	0.260578
The Visual Cycle	0.260578
Ketogenesis	0.260578
Selenocysteine Biosynthesis II (Archaea and Eukaryotes)	0.260578
NF-ÎºB Activation by Viruses	0
Neurotrophin/TRK Signaling	0
PEDF Signaling	0
BMP signaling pathway	0
SAPK/JNK Signaling	0
RANK Signaling in Osteoclasts	0
iCOS-iCOSL Signaling in T Helper Cells	0
Ephrin B Signaling	0
FAK Signaling	0
Pyrimidine Ribonucleotides De Novo Biosynthesis	0.228763
Pyrimidine Ribonucleotides Interconversion	0.228763
Breast Cancer Regulation by Stathmin1	0
ErbB Signaling	0
HIF1Î± Signaling	0
VEGF Signaling	0
cAMP-mediated signaling	0		0.214026
Fatty Acid Î±-oxidation	0.21096
B Cell Development	0.21096
CD28 Signaling in T Helper Cells	0
HIPPO signaling	0
Fc Epsilon RI Signaling	0
Role of JAK2 in Hormone-like Cytokine Signaling	0
Agranulocyte Adhesion and Diapedesis	0
Salvage Pathways of Pyrimidine Ribonucleotides	0
Death Receptor Signaling	0
Altered T Cell and B Cell Signaling in Rheumatoid Arthritis	0
iNOS Signaling	0
Valine Degradation I	0
Bupropion Degradation	0
MIF Regulation of Innate Immunity	0
TNFR2 Signaling	0
Growth Hormone Signaling	0
Mechanisms of Viral Exit from Host Cells	0
TNFR1 Signaling	0
Granzyme B Signaling	0
Androgen Biosynthesis	0
4-1BB Signaling in T Lymphocytes	0
Chemokine Signaling	0
Role of RIG1-like Receptors in Antiviral Innate Immunity	0
tRNA Charging	0
PPAR Signaling	0
Pyridoxal 5'-phosphate Salvage Pathway	0
Prolactin Signaling	0
Hepatic Cholestasis	0
Apoptosis Signaling	0
Granulocyte Adhesion and Diapedesis	0
Ethanol Degradation IV	0
Induction of Apoptosis by HIV1	0
Cholecystokinin/Gastrin-mediated Signaling	0
Glioma Invasiveness Signaling	0
Vitamin-C Transport	0
RAN Signaling	0
GNRH Signaling	0
IL-6 Signaling	0
Nicotine Degradation II	0
TCA Cycle II (Eukaryotic)	0
Leukocyte Extravasation Signaling	0
RhoGDI Signaling	0
MIF-mediated Glucocorticoid Regulation	0
Retinoic acid Mediated Apoptosis Signaling	0
Transcriptional Regulatory Network in Embryonic Stem Cells	0
Glucocorticoid Receptor Signaling	0
IL-9 Signaling	0
Remodeling of Epithelial Adherens Junctions	0
UVC-Induced MAPK Signaling	0
Role of Tissue Factor in Cancer	0
ATM Signaling	0
PDGF Signaling	0
IL-17A Signaling in Fibroblasts	0
CCR3 Signaling in Eosinophils	0
Melatonin Degradation I	0
Thrombopoietin Signaling	0
RAR Activation	0
Acute Phase Response Signaling	0
IL-17A Signaling in Gastric Cells	0
Isoleucine Degradation I	0
Role of CHK Proteins in Cell Cycle Checkpoint Control	0
CD27 Signaling in Lymphocytes	0
VDR/RXR Activation	0
PKCÎ¸ Signaling in T Lymphocytes	0
PAK Signaling	0
Agrin Interactions at Neuromuscular Junction	0
Nicotine Degradation III	0
Activation of IRF by Cytosolic Pattern Recognition Receptors	0
LPS-stimulated MAPK Signaling	0
Role of IL-17A in Arthritis	0
Toll-like Receptor Signaling	0
Triacylglycerol Biosynthesis	0
Thyroid Hormone Metabolism II (via Conjugation and/or Degradation)	0
fMLP Signaling in Neutrophils	0
Signaling by Rho Family GTPases	0
Superpathway of Methionine Degradation	0
RhoA Signaling	0
Tec Kinase Signaling	0
HMGB1 Signaling	0
Role of JAK family kinases in IL-6-type Cytokine Signaling	0
Rac Signaling	0
Renin-Angiotensin Signaling	0
Unfolded protein response	0
Germ Cell-Sertoli Cell Junction Signaling	0
T Cell Receptor Signaling	0
CD40 Signaling	0
GÎ±12/13 Signaling	0
Regulation of IL-2 Expression in Activated and Anergic T Lymphocytes	0
Role of JAK1 and JAK3 in Î³c Cytokine Signaling	0

## Sheet: Sup. Table S2B
Significantly altered upstream regulators identified in RNA-sequencing data, after separate inhibitions of miR-124, miR-9 and miR-34.
1.256	-log10(p-value)		2.241
Upstream regulators	miR-124-sp	miR-9-sp	miR-34-sp
PSEN1	1.82357
APP	1.35114
FMR1	2.22825
TAP1			2.13616
B2M			2.13616
NR3C1			1.92034
RELN	1.91849
MTOR	1.91375
WNT3A			1.83669
EIF4EBP2			1.83669
DLG4			1.83669
NEURL1			1.83669
MAPT	1.75402
NGFR			1.66216
GABBR2			1.66216
MECP2	1.64543
SGK1	1.64543
CXCR4	1.64543
EGR1	1.57196
CNR1			1.44342
KMT2D	1.24341

## Sheet: Sup. Table S2C
Significantly altered diseases and bio functions identified in RNA-sequencing data, after separate inhibitions of miR-124, miR-9 and miR-34.
1.328	-log10(p-value)		2.753
Diseases and Bio Functions	miR-124-sp	miR-9-sp	miR-34-sp
outgrowth of neurites		2.16132	1.55109
quantity of synapse		2.73492
quantity of neurons		2.73346
synapsis of hippocampal neurons		2.44294
positioning of granule cells		2.44294
migration of neuroblasts		2.44294
excitatory postsynaptic potential of hippocampus		2.44294
outgrowth of dendrites		1.5451
accumulation of amyloid-beta plaques		1.66854
quantity of neurofibrillary tangles		2.14266
dispersion of granule cells		1.96732
function of excitatory synapses		1.84313
activation of synapse		1.84313
volume of subgranular zone of dentate gyrus			2.12418
survival of astrocytes			2.12418
neurodegeneration of CA3 neurons			2.12418
differentiation of multilineage progenitor cells			2.12418
injury of hippocampal neurons			1.52692
abnormal morphology of hippocampal CA3 region			1.65026
uptake of Ca2+			1.82475
size of dendritic spines			1.82475
proliferation of multilineage progenitor cells			1.82475
long-term potentiation of stratum radiatum			1.82475
depotentiation of CA1 neuron			1.82475
dedepression of CA1 neuron			1.82475
complexity of dendrites	1.94925	1.60234
morphology of axons	2.38068
bipolar disorder	2.1689
morphology of cells	1.82767
abnormal morphology of mossy fibers	1.83656
quantity of metal	1.98271
synaptic transmission of synapse	1.9468
size of synapse	1.9468
morphology of nervous system	1.31002
migration of neurons	1.34777
microtubule dynamics	1.51759
morphology of central nervous system	1.47656
amyloidosis	1.46035
extension of plasma membrane projections	1.59906
development of neurons	1.58282
morphology of astrocytes	1.66511
quantity of metal ion	1.65752
maturation of neurons	1.65752
long-term potentiation of hippocampus	1.64779
long-term potentiation	1.56471
size of neurons	1.6698
size of excitatory synapses	1.66511
endocytosis of synaptic vesicles	1.66511
differentiation of neuronal progenitor cells			1.35402
